# Supplementary material for: Acrylamide Exposure and Cardiovascular Risk: A Systematic Review
Source: Nutrients. 2024 Dec 11;16(24):4279. doi: 10.3390/nu16244279 (PMC11677207; doi:10.3390/nu16244279)
Supplement: Supplementary file 1 [file nutrients-16-04279-s001.zip]

Archive with 1 entries (1 files):
- nutrients-3341745-supplementary.pdf
